# Supplementary material for: Arginine Depletion in Human Cancers
Source: Cancers (Basel). 2021 Dec 14;13(24):6274. doi: 10.3390/cancers13246274 (PMC8699593; doi:10.3390/cancers13246274)
Supplement: Supplementary file 1 [file cancers-13-06274-s001.zip › Supplementary Table S1.xlsx]

## Sheet: S1.ArgSubst
Supplementary Table S1. Potential amino acid substitutions from mutations in the 1st, 2nd and 3d position in any of the six arginine codons. Synonymous substitutions are indicated in red.
AGA				AGG				CGA				CGC				CGG				CGT
1st	CGA	Arginine		1st	CGG	Arginine		1st	AGA	Arginine		1st	AGC	Serine		1st	AGG	Arginine		1st	AGT	Serine
	GGA	Glycine			GGG	Glycine			GGA	Glycine			GGC	Glycine			GGG	Glycine			GGT	Glycine
	TGA	Stop			TGG	Tryptophan			TGA	Stop			TGC	Cysteine			TGG	Tryptophan			TGT	Cysteine
2nd	AAA	Lysine		2nd	AAG	Lysine		2nd	CAA	Glutamine		2nd	CAC	Histidine		2nd	CAG	Glutamine		2nd	CAT	Histidine
	ACA	Threonine			ACG	Threonine			CCA	Proline			CCC	Proline			CCG	Proline			CCT	Proline
	ATA	Isoleucine			ATG	Methionine			CTA	Leucine			CTC	Leucine			CTG	Leucine			CTT	Leucine
3d	AGC	Serine		3d	AGA	Arginine		3d	CGC	Arginine		3d	CGA	Arginine		3d	CGA	Arginine		3d	CGA	Arginine
	AGG	Arginine			AGC	Serine			CGG	Arginine			CGG	Arginine			CGC	Arginine			CGC	Arginine
	AGT	Serine			AGT	Serine			CGT	Arginine			CGT	Arginine			CGT	Arginine			CGG	Arginine
		Total potential substitutions		Percent
Arginine		18		33.3333
Glycine		6		11.1111
Serine		6		11.1111
Proline		4		7.40741
Leucine		4		7.40741
Lysine		2		3.7037
Threonine		2		3.7037
Tryptophan		2		3.7037
Glutamic acid		2		3.7037
Histidine		2		3.7037
Cysteine		2		3.7037
Stop		2		3.7037
Isoleucine		1		1.85185
Methionine		1		1.85185
Total				100
