# Supplementary material for: Arginine Depletion in Human Cancers
Source: Cancers (Basel). 2021 Dec 14;13(24):6274. doi: 10.3390/cancers13246274 (PMC8699593; doi:10.3390/cancers13246274)
Supplement: Supplementary file 1 [file cancers-13-06274-s001.zip › Supplementary Table S2.xlsx]

## Sheet: Sheet1
Table S2. Base pair substitution bias in the six arginine codons.
Count of CDSExtracted	Column Labels
Row Labels	A>C	A>G	A>T	C>A	C>G	C>T	G>A	G>C	G>T	T>A	T>C	T>G	Grand Total	Grand Count
AGA	0.0533519	0.158209	0.0384039	0	0	0	0.298849	0.15652	0.294666	0	0	0	1	63353
AGG	0.0244733	0.0806958	0.0449217	0	0	0	0.478067	0.0644272	0.307415	0	0	0	1	71057
CGA	0.00546114	0.0209948	0.0102085	0.0627918	0.0370043	0	0.752243	0.0314072	0.079889	0	0	0	1	88260
CGC	0	0	0	0.0541653	0.0185807	0.454006	0.413963	0.0142019	0.0450838	0	0	0	1	213070
CGG	0	0	0	0.0396798	0.0135452	0.418694	0.390731	0.0253652	0.111985	0	0	0	1	214467
CGT	0	0	0	0.0441472	0.0155509	0.432194	0.423986	0.0164321	0.0386353	0.004432	0.0204753	0.0041469	1	115749
Grand Total	0.00731243	0.0229909	0.00852007	0.0400845	0.0155753	0.308839	0.444378	0.0360778	0.111831	0.000669751	0.00309417	0.000626668	1	765956
Grand Count	5601	17610	6526	30703	11930	236557	340374	27634	85658	513	2370	480	765956
Silent Coding Control	0.012469	0.0593112	0.0140824	0.0841032	0.0244677	0.396035	0.245752	0.0166646	0.0503908	0.0119497	0.0728359	0.011939	1
Coding Control	0.0244603	0.0732033	0.0258184	0.0804768	0.0365652	0.251765	0.264915	0.0410626	0.103828	0.0258314	0.0508527	0.0212208	1
Non-coding Control	0.0423703	0.111144	0.055255	0.0744986	0.0486877	0.1673	0.170195	0.0477773	0.0930992	0.0500997	0.0910196	0.0485538	1
