# Supplementary material for: Arginine Depletion in Human Cancers
Source: Cancers (Basel). 2021 Dec 14;13(24):6274. doi: 10.3390/cancers13246274 (PMC8699593; doi:10.3390/cancers13246274)
Supplement: Supplementary file 1 [file cancers-13-06274-s001.zip › Supplementary Table S3.xlsx]

## Sheet: Amino Acid Change by Gene
Gene Name/Amino Acid	Arginine	Cysteine	Glutamine	Glycine	Histidine	Isoleucine	Leucine	Lysine	Methionine	Proline	Serine	Threonine	Tryptophan	Grand Total	Grand Total	Curated Description
IDH1	0.000147689	0.151381	0.00236302	0.0352976	0.760301	0	0.0197903	0.000738443	0	0	0.0295377	0.000147689	0.000295377	1	6771	Isocitrate dehydrogenases catalyze the oxidative decarboxylation of isocitrate to 2-oxoglutarate. These enzymes belong to two distinct subclasses, one of which utilizes NAD(+) as the electron acceptor and the other NADP(+). Five isocitrate dehydrogenases have been reported: three NAD(+)-dependent isocitrate dehydrogenases, which localize to the mitochondrial matrix, and two NADP(+)-dependent isoc…
TCP10L2	0.0229885	0.0114943	0.0574713	0.0574713	0.609195	0.0229885	0.0114943	0	0.0114943	0	0.0114943	0.045977	0.137931	1	87	t-complex 10 like 2, pseudogene
NEK9	0.047619	0.0119048	0.0952381	0.0238095	0.738095	0.0357143	0.0119048	0.0119048	0.0119048	0	0	0	0.0119048	1	84	This gene encodes a member of the NimA (never in mitosis A) family of serine/threonine protein kinases. The encoded protein is activated in mitosis and, in turn, activates other family members during mitosis. This protein also mediates cellular processes that are essential for interphase progression.
TXK	0.0722892	0.0120482	0.13253	0	0.60241	0.0361446	0.0361446	0.0361446	0	0	0.0120482	0.0120482	0.0481928	1	83	TXK tyrosine kinase
CYP2D6	0.0149254	0.179104	0	0	0.686567	0	0.0149254	0	0	0	0.0149254	0.0298507	0.0597015	1	67	CYP2D6 – cytochrome P450 family 2 subfamily D member 6
NCF1	0	0.137255	0	0	0.764706	0	0.0196078	0	0	0	0.0392157	0	0.0392157	1	51	NCF1 – neutrophil cytosolic factor 1, The protein encoded by this gene is a 47 kDa cytosolic subunit of neutrophil NADPH oxidase. This oxidase is a multicomponent enzyme that is activated to produce superoxide anion.
OR4C3	0.0638298	0.0212766	0	0	0.702128	0.0212766	0	0.0638298	0.0638298	0	0.0425532	0.0212766	0	1	47	olfactory receptor family 4 subfamily C member 3, GPCR TM protein
KRTAP4-8	0.0434783	0.0869565	0	0	0.847826	0	0	0.0217391	0	0	0	0	0	1	46	keratin associated protein 4-8
BMP8A	0	0.111111	0	0	0.777778	0	0.0444444	0	0	0	0.0222222	0	0.0444444	1	45	bone morphogenetic protein 8a, secreted ligand of TGF-beta
FGFR3	0.0645161	0.799007	0.0372208	0.00496278	0.044665	0	0.00992556	0	0	0.00248139	0.00248139	0	0.0347395	1	403	fibroblast growth factor receptor 3, TM protein with kinase and immunoglobin domains that interact with FGF ligands
RFPL3	0.0344828	0.655172	0.091954	0.0114943	0.149425	0	0	0	0.0114943	0	0	0	0.045977	1	87	ret finger protein like 3, ring type Zn finger, metal ion binding, ubq protein transferase activity
PPP6C	0.0357143	0.630952	0.0714286	0.047619	0.0952381	0.0357143	0.0238095	0.0238095	0	0	0	0	0.0357143	1	84	protein phosphatase 6 catalytic subunit, component signaling pathway regulating cell cycle progression
HASPIN	0.0246914	0.728395	0.0740741	0	0.111111	0.0123457	0.0123457	0.0123457	0	0	0	0	0.0246914	1	81	histone H3 associated protein kinase
DTX2	0.0508475	0.627119	0.0847458	0	0.186441	0	0.0169492	0	0	0	0.0169492	0	0.0169492	1	59	deltex E3 ubiquitin ligase 2
PRSS1	0.0188679	0.773585	0	0.0188679	0.113208	0	0.0188679	0	0	0.0188679	0.0377358	0	0	1	53	serine protease 1, trypsin family of serine proteases
POTEB2	0.0961538	0.730769	0.0576923	0.0192308	0.0576923	0	0	0.0192308	0.0192308	0	0	0	0	1	52	POTE ankyrin domain family member B2, ankyrins mediate protein-protein interactions
CAMKK2	0.04	0.64	0.04	0.02	0.14	0	0.04	0	0	0	0	0	0.08	1	50	calcium/calmodulin dependent protein kinase kinase 2
PARN	0	0.690476	0.142857	0.0238095	0.0238095	0	0.0238095	0.0238095	0	0	0	0	0.0714286	1	42	poly(A)-specific ribonuclease, degrades mRNAs
OR9G1	0.0487805	0.731707	0	0	0.0731707	0.0243902	0.0487805	0.0243902	0.0243902	0.0243902	0	0	0	1	41	olfactory receptor family 9 subfamily G member 1, GPCR TM protein
NPIPA5	0	0.8	0	0	0.025	0	0	0.125	0	0	0.05	0	0	1	40	nuclear pore complex interacting protein family member A5, coiled coil motif,
PRB2	0.0189873	0	0.943038	0.00632911	0.00632911	0	0.0253165	0	0	0	0	0	0	1	158	proline rich protein BstNI subfamily 2, salivary glycoprotein
BUB1B	0.0491803	0.0655738	0.704918	0	0.0163934	0	0.0655738	0.0245902	0	0	0.0245902	0.00819672	0.0409836	1	122	BUB1 mitotic checkpoint serine/threonine kinase B, spindle checkpoint function
AC004223.3	0.0330579	0.0165289	0.884298	0	0.0330579	0	0	0	0	0	0	0	0.0330579	1	121	seems unknown, enriched testis and NK immune cells. Maybe RAD51L3-RFFL readthrough (RAD51L3-RFFL), long non-coding RNA
RAD51D	0.0347826	0.0434783	0.886957	0	0.026087	0	0	0.00869565	0	0	0	0	0	1	115	RAD51 paralog D
GNL3	0.00917431	0.00917431	0.926606	0.0183486	0	0.00917431	0	0.00917431	0.00917431	0	0	0	0.00917431	1	109	G protein nucleolar 3, may interact with p53
RNASEL	0.0689655	0.0574713	0.689655	0.0114943	0.0574713	0	0	0.0114943	0.0114943	0	0.045977	0	0.045977	1	87	ribonuclease L or RNS4 or PRCA1, component interferon regulated 2-5A system
MAX	0.0229885	0.045977	0.678161	0.0114943	0.0689655	0	0.045977	0	0	0.0229885	0	0	0.103448	1	87	MYC associated factor X (or bHLHd4), TF
GNAQ	0.0352941	0.0352941	0.635294	0.0823529	0.0823529	0	0.0352941	0.0470588	0	0	0.0117647	0.0235294	0.0117647	1	85	G protein subunit alpha q (GAQ, SWS, CMC1), guanine binding protein, platelet activation and aggregation phenos
IRF5	0.0493827	0.111111	0.617284	0	0.17284	0	0.0123457	0	0	0	0	0	0.037037	1	81	interferon regulatory factor 5, TF with many roles
CS	0.0508475	0.0677966	0.79661	0.0169492	0.0169492	0	0	0	0	0	0.0338983	0.0169492	0	1	59	citrate synthase
PRB1	0.0652174	0	0.913043	0	0	0	0	0.0217391	0	0	0	0	0	1	46	proline rich protein BstNI subfamily 1
FAM120B	0.139535	0	0.697674	0	0.0232558	0	0.0697674	0	0.0232558	0	0.0465116	0	0	1	43	family with sequence similarity 120B (Constitutive coactivator of peroxisome proliferator-activated receptor gamma), Interacts with ESR1 and RXRA. Interacts with PPARG; in a ligand-independent manner
CLEC4M	0.0487805	0.0243902	0.756098	0.0243902	0.0731707	0	0	0	0	0	0	0.0243902	0.0487805	1	41	C-type lectin domain family 4 member M, a receptor that functions in cell adhesion and pathogen recognitio
OR1L6	0.025	0.025	0.675	0	0.025	0.025	0	0.05	0.025	0.025	0	0.05	0.075	1	40	olfactory receptor family 1 subfamily L member 6, GPCR TM protein
IST1	0	0.025	0.75	0.05	0.075	0.025	0.05	0	0	0	0.025	0	0	1	40	IST1 factor associated with ESCRT-III, protein with MIT-interacting motifs that interacts with components of endosomal sorting complexes required for transport (ESCRT)
PDCL3	0	0.108696	0.0652174	0	0.108696	0	0.0434783	0.0434783	0	0	0	0.0217391	0.608696	1	46	phosducin like 3, binds beta-gamma subunits of G proteins
SPAG11B	0	0.047619	0	0.0238095	0.119048	0.047619	0	0.0238095	0	0	0	0.0238095	0.714286	1	42	sperm associated antigen 11B, secreted proteins
Silent Coding Control	0.0593212	0.0199816	0.0271188	0.0709981	0.0195271	0.0575434	0.132297	0.0274942	2.93095e-06	0.0902203	0.0989636	0.0834051	1.5987e-06	0.686875
Coding Control	0.0526679	0.0520532	0.0476732	0.0377337	0.0546694	0.0541351	0.0904325	0.056448	0.0297829	0.0415052	0.0786961	0.0625764	0.0230612	0.681435
Possibility Control	0.333333	0.037037	0.037037	0.111111	0.037037	0.0185185	0.0740741	0.037037	0.0185185	0.0740741	0.111111	0.037037	0.037037	0.962963

## Sheet: Codon Usage by Gene
Gene Name\Codon Used	AGA	AGG	CGA	CGC	CGG	CGT	Total	Grand Count	Curated Description
IDH1	0.000738443	0.000295377	0.00162458	0.000147689	0.00103382	0.99616	1	6771	Isocitrate dehydrogenases catalyze the oxidative decarboxylation of isocitrate to 2-oxoglutarate. These enzymes belong to two distinct subclasses, one of which utilizes NAD(+) as the electron acceptor and the other NADP(+). Five isocitrate dehydrogenases have been reported: three NAD(+)-dependent isocitrate dehydrogenases, which localize to the mitochondrial matrix, and two NADP(+)-dependent isoc…
TCP10L2	0.0689655	0.091954	0.045977	0.0344828	0.16092	0.597701	1	87	t-complex 10 like 2, pseudogene
NEK9	0.047619	0.0119048	0.107143	0.0238095	0.047619	0.761905	1	84	This gene encodes a member of the NimA (never in mitosis A) family of serine/threonine protein kinases. The encoded protein is activated in mitosis and, in turn, activates other family members during mitosis. This protein also mediates cellular processes that are essential for interphase progression.
TXK	0.0361446	0.108434	0.0843373	0.108434	0.108434	0.554217	1	83	TXK tyrosine kinase
CYP2D6	0	0.0298507	0	0.686567	0.0597015	0.223881	1	67	CYP2D6 – cytochrome P450 family 2 subfamily D member 6
NCF1	0	0.0392157	0	0.921569	0.0392157	0	1	51	NCF1 – neutrophil cytosolic factor 1, The protein encoded by this gene is a 47 kDa cytosolic subunit of neutrophil NADPH oxidase. This oxidase is a multicomponent enzyme that is activated to produce superoxide anion.
OR4C3	0.148936	0.12766	0	0.723404	0	0	1	47	olfactory receptor family 4 subfamily C member 3, GPCR TM protein
KRTAP4-8	0.0434783	0.0217391	0	0.913043	0	0.0217391	1	46	keratin associated protein 4-8
BMP8A	0	0	0	0.955556	0.0444444	0	1	45	bone morphogenetic protein 8a, secreted ligand of TGF-beta
FGFR3	0	0.00496278	0.00992556	0.895782	0.0818859	0.00744417	1	403	fibroblast growth factor receptor 3, TM protein with kinase and immunoglobin domains that interact with FGF ligands
RFPL3	0.0114943	0.0229885	0.045977	0.781609	0.103448	0.0344828	1	87	ret finger protein like 3, ring type Zn finger, metal ion binding, ubq protein transferase activity
PPP6C	0.0595238	0	0.047619	0.452381	0.130952	0.309524	1	84	protein phosphatase 6 catalytic subunit, component signaling pathway regulating cell cycle progression
HASPIN	0.0123457	0.0123457	0.0493827	0.246914	0.0617284	0.617284	1	81	histone H3 associated protein kinase
DTX2	0	0	0	0.389831	0.152542	0.457627	1	59	deltex E3 ubiquitin ligase 2
PRSS1	0	0	0	0.924528	0	0.0754717	1	53	serine protease 1, trypsin family of serine proteases
POTEB2	0.0192308	0.115385	0.0576923	0.692308	0	0.115385	1	52	POTE ankyrin domain family member B2, ankyrins mediate protein-protein interactions
CAMKK2	0	0.02	0	0.54	0.16	0.28	1	50	calcium/calmodulin dependent protein kinase kinase 2
PARN	0.0238095	0.047619	0.0952381	0.047619	0.119048	0.666667	1	42	poly(A)-specific ribonuclease, degrades mRNAs
OR9G1	0.0243902	0.097561	0	0.097561	0	0.780488	1	41	olfactory receptor family 9 subfamily G member 1, GPCR TM protein
NPIPA5	0.025	0.1	0	0	0	0.875	1	40	nuclear pore complex interacting protein family member A5, coiled coil motif,
PRB2	0	0	0.987342	0.0126582	0	0	1	158	proline rich protein BstNI subfamily 2, salivary glycoprotein
BUB1B	0.0163934	0.0245902	0.721311	0.00819672	0.122951	0.106557	1	122	BUB1 mitotic checkpoint serine/threonine kinase B, spindle checkpoint function
AC004223.3	0	0	0.0413223	0.0578512	0.900826	0	1	121	seems unknown, enriched testis and NK immune cells. Maybe RAD51L3-RFFL readthrough (RAD51L3-RFFL), long non-coding RNA
RAD51D	0	0.00869565	0.0434783	0.0782609	0.869565	0	1	115	RAD51 paralog D
GNL3	0.0275229	0.0183486	0.0275229	0	0.917431	0.00917431	1	109	G protein nucleolar 3, may interact with p53
RNASEL	0.0114943	0.045977	0.62069	0.045977	0.172414	0.103448	1	87	ribonuclease L or RNS4 or PRCA1, component interferon regulated 2-5A system
MAX	0	0.0229885	0.0574713	0	0.770115	0.149425	1	87	MYC associated factor X (or bHLHd4), TF
GNAQ	0.0588235	0.0352941	0.752941	0.129412	0.0235294	0	1	85	G protein subunit alpha q (GAQ, SWS, CMC1), guanine binding protein, platelet activation and aggregation phenos
IRF5	0	0.0123457	0.037037	0.308642	0.641975	0	1	81	interferon regulatory factor 5, TF with many roles
CS	0.0169492	0	0.813559	0.0338983	0.0508475	0.0847458	1	59	citrate synthase
PRB1	0.0217391	0	0.956522	0.0217391	0	0	1	46	proline rich protein BstNI subfamily 1
FAM120B	0	0.139535	0.697674	0.0697674	0.0930233	0	1	43	family with sequence similarity 120B (Constitutive coactivator of peroxisome proliferator-activated receptor gamma), Interacts with ESR1 and RXRA. Interacts with PPARG; in a ligand-independent manner
CLEC4M	0.0243902	0	0.0243902	0.097561	0.853659	0	1	41	C-type lectin domain family 4 member M, a receptor that functions in cell adhesion and pathogen recognitio
OR1L6	0.025	0.125	0.575	0.05	0.225	0	1	40	olfactory receptor family 1 subfamily L member 6, GPCR TM protein
IST1	0.025	0	0.775	0.1	0.025	0.075	1	40	IST1 factor associated with ESCRT-III, protein with MIT-interacting motifs that interacts with components of endosomal sorting complexes required for transport (ESCRT)
PDCL3	0.0434783	0.0217391	0	0.195652	0.695652	0.0434783	1	46	phosducin like 3, binds beta-gamma subunits of G proteins
SPAG11B	0.0952381	0	0	0.119048	0.714286	0.0714286	1	42	sperm associated antigen 11B, secreted proteins

## Sheet: Codon Change by Gene
Gene Name\Nucleotide Change	A>C	A>G	A>T	C>A	C>G	C>T	G>A	G>C	G>T	T>A	T>C	T>G	Grand Total	Grand Count	Curated Description
IDH1	0	0	0	0.0295377	0.0352976	0.151676	0.76355	0.000147689	0.0197903	0	0	0	1	6771	Isocitrate dehydrogenases catalyze the oxidative decarboxylation of isocitrate to 2-oxoglutarate. These enzymes belong to two distinct subclasses, one of which utilizes NAD(+) as the electron acceptor and the other NADP(+). Five isocitrate dehydrogenases have been reported: three NAD(+)-dependent isocitrate dehydrogenases, which localize to the mitochondrial matrix, and two NADP(+)-dependent isoc…
TCP10L2	0	0.0574713	0	0.0114943	0	0.149425	0.689655	0.045977	0.045977	0	0	0	1	87	t-complex 10 like 2, pseudogene
NEK9	0	0	0	0.0119048	0.0357143	0.0238095	0.869048	0	0.0595238	0	0	0	1	84	This gene encodes a member of the NimA (never in mitosis A) family of serine/threonine protein kinases. The encoded protein is activated in mitosis and, in turn, activates other family members during mitosis. This protein also mediates cellular processes that are essential for interphase progression.
TXK	0	0	0	0.0120482	0	0.060241	0.831325	0.0120482	0.0722892	0	0.0120482	0	1	83	TXK tyrosine kinase
CYP2D6	0	0	0	0.0149254	0	0.253731	0.686567	0.0298507	0.0149254	0	0	0	1	67	CYP2D6 – cytochrome P450 family 2 subfamily D member 6
NCF1	0	0	0	0	0	0.176471	0.764706	0.0392157	0.0196078	0	0	0	1	51	NCF1 – neutrophil cytosolic factor 1, The protein encoded by this gene is a 47 kDa cytosolic subunit of neutrophil NADPH oxidase. This oxidase is a multicomponent enzyme that is activated to produce superoxide anion.
OR4C3	0.0425532	0.0212766	0	0	0	0.0212766	0.765957	0.0212766	0.12766	0	0	0	1	47	olfactory receptor family 4 subfamily C member 3, GPCR TM protein
KRTAP4-8	0	0.0434783	0	0	0	0.0869565	0.869565	0	0	0	0	0	1	46	keratin associated protein 4-8
BMP8A	0	0	0	0.0222222	0	0.155556	0.777778	0	0.0444444	0	0	0	1	45	bone morphogenetic protein 8a, secreted ligand of TGF-beta
FGFR3	0	0.00248139	0	0.00248139	0.00248139	0.885856	0.0918114	0.00248139	0.0124069	0	0	0	1	403	fibroblast growth factor receptor 3, TM protein with kinase and immunoglobin domains that interact with FGF ligands
RFPL3	0	0.0114943	0	0	0	0.712644	0.264368	0	0.0114943	0	0	0	1	87	ret finger protein like 3, ring type Zn finger, metal ion binding, ubq protein transferase activity
PPP6C	0	0	0	0	0.047619	0.666667	0.22619	0	0.0595238	0	0	0	1	84	protein phosphatase 6 catalytic subunit, component signaling pathway regulating cell cycle progression
HASPIN	0	0	0	0	0	0.765432	0.197531	0	0.037037	0	0	0	1	81	histone H3 associated protein kinase
DTX2	0	0	0	0.0169492	0	0.661017	0.288136	0	0.0338983	0	0	0	1	59	deltex E3 ubiquitin ligase 2
PRSS1	0	0	0	0.0377358	0.0188679	0.792453	0.113208	0.0188679	0.0188679	0	0	0	1	53	serine protease 1, trypsin family of serine proteases
POTEB2	0.0192308	0.0192308	0	0	0	0.730769	0.192308	0	0.0192308	0.0192308	0	0	1	52	POTE ankyrin domain family member B2, ankyrins mediate protein-protein interactions
CAMKK2	0	0	0	0	0.02	0.74	0.2	0	0.04	0	0	0	1	50	calcium/calmodulin dependent protein kinase kinase 2
PARN	0	0.0238095	0.0238095	0	0	0.738095	0.190476	0	0.0238095	0	0	0	1	42	poly(A)-specific ribonuclease, degrades mRNAs
OR9G1	0	0	0	0	0	0.731707	0.146341	0.0243902	0.097561	0	0	0	1	41	olfactory receptor family 9 subfamily G member 1, GPCR TM protein
NPIPA5	0	0	0	0.05	0	0.8	0.15	0	0	0	0	0	1	40	nuclear pore complex interacting protein family member A5, coiled coil motif,
PRB2	0.00632911	0.00632911	0	0	0.00632911	0.00632911	0.949367	0	0.0253165	0	0	0	1	158	proline rich protein BstNI subfamily 2, salivary glycoprotein
BUB1B	0	0.00819672	0.00819672	0.0409836	0	0.0983607	0.770492	0.00819672	0.0655738	0	0	0	1	122	BUB1 mitotic checkpoint serine/threonine kinase B, spindle checkpoint function
AC004223.3	0	0	0	0.0165289	0	0.0578512	0.92562	0	0	0	0	0	1	121	seems unknown, enriched testis and NK immune cells. Maybe RAD51L3-RFFL readthrough (RAD51L3-RFFL), long non-coding RNA
RAD51D	0	0	0	0.0173913	0	0.0521739	0.930435	0	0	0	0	0	1	115	RAD51 paralog D
GNL3	0	0.0183486	0	0.00917431	0	0.0183486	0.93578	0	0.0183486	0	0	0	1	109	G protein nucleolar 3, may interact with p53
RNASEL	0	0.0114943	0	0.0229885	0	0.114943	0.793103	0.0344828	0.0229885	0	0	0	1	87	ribonuclease L or RNS4 or PRCA1, component interferon regulated 2-5A system
MAX	0	0.0114943	0.0114943	0	0	0.137931	0.758621	0.0229885	0.0574713	0	0	0	1	87	MYC associated factor X (or bHLHd4), TF
GNAQ	0	0.0117647	0	0.0235294	0.0705882	0.0588235	0.764706	0.0352941	0.0352941	0	0	0	1	85	G protein subunit alpha q (GAQ, SWS, CMC1), guanine binding protein, platelet activation and aggregation phenos
IRF5	0	0	0	0.0123457	0	0.148148	0.82716	0	0.0123457	0	0	0	1	81	interferon regulatory factor 5, TF with many roles
CS	0	0	0	0.0847458	0.0169492	0.0677966	0.813559	0.0169492	0	0	0	0	1	59	citrate synthase
PRB1	0	0.0434783	0	0	0	0.0217391	0.934783	0	0	0	0	0	1	46	proline rich protein BstNI subfamily 1
FAM120B	0.0232558	0.0232558	0	0.0232558	0	0.0232558	0.767442	0.0232558	0.116279	0	0	0	1	43	family with sequence similarity 120B (Constitutive coactivator of peroxisome proliferator-activated receptor gamma), Interacts with ESR1 and RXRA. Interacts with PPARG; in a ligand-independent manner
CLEC4M	0	0	0	0	0.0243902	0.0731707	0.878049	0.0243902	0	0	0	0	1	41	C-type lectin domain family 4 member M, a receptor that functions in cell adhesion and pathogen recognitio
OR1L6	0	0	0	0.025	0	0.1	0.75	0.075	0.05	0	0	0	1	40	olfactory receptor family 1 subfamily L member 6, GPCR TM protein
IST1	0	0	0	0.025	0.05	0.025	0.825	0	0.075	0	0	0	1	40	IST1 factor associated with ESCRT-III, protein with MIT-interacting motifs that interacts with components of endosomal sorting complexes required for transport (ESCRT)
PDCL3	0	0	0	0	0	0.717391	0.217391	0.0217391	0.0434783	0	0	0	1	46	phosducin like 3, binds beta-gamma subunits of G proteins
SPAG11B	0	0	0	0	0.0238095	0.761905	0.142857	0.0238095	0.047619	0	0	0	1	42	sperm associated antigen 11B, secreted proteins
Silent Coding Control	0.012469	0.0593112	0.0140824	0.0841032	0.0244677	0.396035	0.245752	0.0166646	0.0503908	0.0119497	0.0728359	0.011939	1
Coding Control	0.0244603	0.0732033	0.0258184	0.0804768	0.0365652	0.251765	0.264915	0.0410626	0.103828	0.0258314	0.0508527	0.0212208	1
Non-coding Control	0.0423703	0.111144	0.055255	0.0744986	0.0486877	0.1673	0.170195	0.0477773	0.0930992	0.0500997	0.0910196	0.0485538	1
Possibility Control	0.0740741	0.0740741	0.0740741	0.0925926	0.0925926	0.0925926	0.148148	0.1481	0.148148	0.0185185	0.0185185	0.0185185	0.999952
